# Supplementary material for: Tumor Microenvironment in Sporadic Vestibular Schwannoma: A Systematic, Narrative Review
Source: Int J Mol Sci. 2023 Mar 30;24(7):6522. doi: 10.3390/ijms24076522 (PMC10094882; doi:10.3390/ijms24076522)
Supplement: Supplementary file 1 [file ijms-24-06522-s001.zip]

Archive with 1 entries (1 files):
- ijms-2258141-supplementary.pdf
